# Supplementary material for: Predictors of Adverse Cardiovascular Events After CABG in Patients with Previous Heart Failure
Source: Life (Basel). 2025 Feb 28;15(3):387. doi: 10.3390/life15030387 (PMC11944089; doi:10.3390/life15030387)
Supplement: Supplementary file 1 [file life-15-00387-s001.zip]

Archive with 1 entries (1 files):
- life-3466289-supplementary.pdf
